# Supplementary material for: Identification of CBPA as a New Inhibitor of PD-1/PD-L1 Interaction
Source: Int J Mol Sci. 2023 Feb 16;24(4):3971. doi: 10.3390/ijms24043971 (PMC9964281; doi:10.3390/ijms24043971)
Supplement: Supplementary file 1 [file ijms-24-03971-s001.zip]

Archive with 11 entries (10 files):
- supplementary/
- supplementary/FigS1.tif
- supplementary/FigS2.tif
- supplementary/FigS3.tif
- supplementary/FigS4.png
- supplementary/FigS5.tif
- supplementary/FigS6.tif
- supplementary/FigS7.tif
- supplementary/Supplementary Table S1.pdf
- supplementary/Supplementary Table S2.pdf
- supplementary/supplementary Table S3.pdf
